# Supplementary material for: Reduction of Alcohol-Dependent Lung Pathological Features in Rats Treated with Fenofibrate
Source: Int J Mol Sci. 2024 Nov 28;25(23):12814. doi: 10.3390/ijms252312814 (PMC11641378; doi:10.3390/ijms252312814)
Supplement: Supplementary file 1 [file ijms-25-12814-s001.zip]

Archive with 1 entries (1 files):
- ijms-3298262-supplementary.xlsx
