# Supplementary material for: Reduction of Alcohol-Dependent Lung Pathological Features in Rats Treated with Fenofibrate
Source: Int J Mol Sci. 2024 Nov 28;25(23):12814. doi: 10.3390/ijms252312814 (PMC11641378; doi:10.3390/ijms252312814)
Supplement: Supplementary file 1 [file ijms-25-12814-s001.zip › ijms-3298262-supplementary.xlsx]

## Sheet: Table S1
Table Analyzed	Inflammation Corrected
Two-way ANOVA	Ordinary
Alpha	0.05
Source of Variation	% of total variation	P value	P value summary	Significant?
Interaction	7.319	0.0648	ns	No
Row Factor	2.551	0.1245	ns	No
Column Factor	62.79	<0,0001	****	Yes
ANOVA table	SS	DF	MS	F (DFn, DFd)	P value
Interaction	8.78	12	0.7317	F (12, 80) = 1,785	P=0,0648
Row Factor	3.06	4	0.765	F (4, 80) = 1,866	P=0,1245
Column Factor	75.32	3	25.11	F (3, 80) = 61,24	P<0,0001
Residual	32.8	80	0.41
Data summary
Number of columns (Column Factor)	4
Number of rows (Row Factor)	5
Number of values	100
Compare column means (main column effect)
Number of families	1
Number of comparisons per family	6
Alpha	0.05
Tukey's multiple comparisons test	Mean Diff,	95,00% CI of diff,	Below threshold?	Summary	Adjusted P Value
Mock vs. Ethanol	-2.08	-2,555 to -1,605	Yes	****	<0,0001
Mock vs. Fenofibrate	-0.08	-0,5552 to 0,3952	No	ns	0.971
Mock vs. Ethanol+Fenofibrate	-0.16	-0,6352 to 0,3152	No	ns	0.8134
Ethanol vs. Fenofibrate	2	1,525 to 2,475	Yes	****	<0,0001
Ethanol vs. Ethanol+Fenofibrate	1.92	1,445 to 2,395	Yes	****	<0,0001
Fenofibrate vs. Ethanol+Fenofibrate	-0.08	-0,5552 to 0,3952	No	ns	0.971
Test details	Mean 1	Mean 2	Mean Diff,	SE of diff,	N1	N2	q	DF
Mock vs. Ethanol	0.44	2.52	-2.08	0.1811	25	25	16.24	80
Mock vs. Fenofibrate	0.44	0.52	-0.08	0.1811	25	25	0.6247	80
Mock vs. Ethanol+Fenofibrate	0.44	0.6	-0.16	0.1811	25	25	1.249	80
Ethanol vs. Fenofibrate	2.52	0.52	2	0.1811	25	25	15.62	80
Ethanol vs. Ethanol+Fenofibrate	2.52	0.6	1.92	0.1811	25	25	14.99	80
Fenofibrate vs. Ethanol+Fenofibrate	0.52	0.6	-0.08	0.1811	25	25	0.6247	80

## Sheet: Table S2
Table Analyzed	IL6 corrected
Two-way ANOVA	Ordinary
Alpha	0.05
Source of Variation	% of total variation	P value	P value summary	Significant?
Interaction	35.41	<0,0001	****	Yes
Row Factor	9.389	<0,0001	****	Yes
Column Factor	53.41	<0,0001	****	Yes
ANOVA table	SS	DF	MS	F (DFn, DFd)	P value
Interaction	675.4	12	56.28	F (12, 40) = 65,81	P<0,0001
Row Factor	179.1	4	44.77	F (4, 40) = 52,35	P<0,0001
Column Factor	1019	3	339.5	F (3, 40) = 397,0	P<0,0001
Residual	34.21	40	0.8552
Data summary
Number of columns (Column Factor)	4
Number of rows (Row Factor)	5
Number of values	60
Compare column means (main column effect)
Number of families	1
Number of comparisons per family	6
Alpha	0.05
Tukey's multiple comparisons test	Mean Diff,	95,00% CI of diff,	Below threshold?	Summary	Adjusted P Value
Mock vs. Ethanol	-9.558	-10,46 to -8,653	Yes	****	<0,0001
Mock vs. Fenofibrate	-0.02667	-0,9318 to 0,8785	No	ns	0.9998
Mock vs. Ethanol+Fenofibrate	-0.1019	-1,007 to 0,8033	No	ns	0.9903
Ethanol vs. Fenofibrate	9.531	8,626 to 10,44	Yes	****	<0,0001
Ethanol vs. Ethanol+Fenofibrate	9.456	8,551 to 10,36	Yes	****	<0,0001
Fenofibrate vs. Ethanol+Fenofibrate	-0.0752	-0,9803 to 0,8299	No	ns	0.996
Test details	Mean 1	Mean 2	Mean Diff,	SE of diff,	N1	N2	q	DF
Mock vs. Ethanol	0.9733	10.53	-9.558	0.3377	15	15	40.03	40
Mock vs. Fenofibrate	0.9733	1	-0.02667	0.3377	15	15	0.1117	40
Mock vs. Ethanol+Fenofibrate	0.9733	1.075	-0.1019	0.3377	15	15	0.4266	40
Ethanol vs. Fenofibrate	10.53	1	9.531	0.3377	15	15	39.92	40
Ethanol vs. Ethanol+Fenofibrate	10.53	1.075	9.456	0.3377	15	15	39.6	40
Fenofibrate vs. Ethanol+Fenofibrate	1	1.075	-0.0752	0.3377	15	15	0.3149	40

## Sheet: Table S3
Table Analyzed	TNFa corrected
Two-way ANOVA	Ordinary
Alpha	0.05
Source of Variation	% of total variation	P value	P value summary	Significant?
Interaction	40.9	<0,0001	****	Yes
Row Factor	14	<0,0001	****	Yes
Column Factor	44.1	<0,0001	****	Yes
ANOVA table	SS	DF	MS	F (DFn, DFd)	P value
Interaction	524.6	12	43.72	F (12, 40) = 135,9	P<0,0001
Row Factor	179.5	4	44.89	F (4, 40) = 139,6	P<0,0001
Column Factor	565.7	3	188.6	F (3, 40) = 586,3	P<0,0001
Residual	12.86	40	0.3216
Data summary
Number of columns (Column Factor)	4
Number of rows (Row Factor)	5
Number of values	60
Compare column means (main column effect)
Number of families	1
Number of comparisons per family	6
Alpha	0.05
Tukey's multiple comparisons test	Mean Diff,	95,00% CI of diff,	Below threshold?	Summary	Adjusted P Value
Mock vs. Ethanol	-6.995	-7,550 to -6,440	Yes	****	<0,0001
Mock vs. Fenofibrate	0.1	-0,4551 to 0,6551	No	ns	0.9625
Mock vs. Ethanol+Fenofibrate	0.1822	-0,3728 to 0,7373	No	ns	0.8152
Ethanol vs. Fenofibrate	7.095	6,540 to 7,650	Yes	****	<0,0001
Ethanol vs. Ethanol+Fenofibrate	7.178	6,623 to 7,733	Yes	****	<0,0001
Fenofibrate vs. Ethanol+Fenofibrate	0.08223	-0,4728 to 0,6373	No	ns	0.9785
Test details	Mean 1	Mean 2	Mean Diff,	SE of diff,	N1	N2	q	DF
Mock vs. Ethanol	0.9933	7.989	-6.995	0.2071	15	15	47.77	40
Mock vs. Fenofibrate	0.9933	0.8933	0.1	0.2071	15	15	0.6829	40
Mock vs. Ethanol+Fenofibrate	0.9933	0.8111	0.1822	0.2071	15	15	1.245	40
Ethanol vs. Fenofibrate	7.989	0.8933	7.095	0.2071	15	15	48.46	40
Ethanol vs. Ethanol+Fenofibrate	7.989	0.8111	7.178	0.2071	15	15	49.02	40
Fenofibrate vs. Ethanol+Fenofibrate	0.8933	0.8111	0.08223	0.2071	15	15	0.5616	40

## Sheet: Table S4
Table Analyzed	MUC5AC Ponceau Red
Two-way ANOVA	Ordinary
Alpha	0.05
Source of Variation	% of total variation	P value	P value summary	Significant?
Row Factor	22.63	0.0008	***	Yes
Column Factor	70.64	<0,0001	****	Yes
ANOVA table	SS (Type III)	DF	MS	F (DFn, DFd)	P value
Row Factor	2.542	4	0.6355	F (4, 12) = 10,07	P=0,0008
Column Factor	7.935	3	2.645	F (3, 12) = 41,93	P<0,0001
Residual	0.7571	12	0.06309
Data summary
Number of columns (Column Factor)	4
Number of rows (Row Factor)	5
Number of values	20
Number of families	1
Number of comparisons per family	6
Alpha	0.05
Tukey's multiple comparisons test	Mean Diff,	95,00% CI of diff,	Below threshold?	Summary	Adjusted P Value
Mock vs. Ethanol	-0.9346	-1,406 to -0,4630	Yes	***	0.0004
Mock vs. Fenofibrate	0.06664	-0,4050 to 0,5383	No	ns	0.9741
Mock vs. Ethanol+Fenofibrate	0.8422	0,3706 to 1,314	Yes	***	0.0009
Ethanol vs. Fenofibrate	1.001	0,5296 to 1,473	Yes	***	0.0002
Ethanol vs. Ethanol+Fenofibrate	1.777	1,305 to 2,248	Yes	****	<0,0001
Fenofibrate vs. Ethanol+Fenofibrate	0.7756	0,3039 to 1,247	Yes	**	0.0018
Test details	Mean 1	Mean 2	Mean Diff,	SE of diff,	N1	N2	q	DF
Mock vs. Ethanol	1.017	1.952	-0.9346	0.1589	5	5	8.32	12
Mock vs. Fenofibrate	1.017	0.9508	0.06664	0.1589	5	5	0.5933	12
Mock vs. Ethanol+Fenofibrate	1.017	0.1753	0.8422	0.1589	5	5	7.498	12
Ethanol vs. Fenofibrate	1.952	0.9508	1.001	0.1589	5	5	8.913	12
Ethanol vs. Ethanol+Fenofibrate	1.952	0.1753	1.777	0.1589	5	5	15.82	12
Fenofibrate vs. Ethanol+Fenofibrate	0.9508	0.1753	0.7756	0.1589	5	5	6.905	12

## Sheet: Table S5
Table Analyzed	AB Stained Airway Epithelial Area (%) Corrected
Two-way ANOVA	Ordinary
Alpha	0.05
Source of Variation	% of total variation	P value	P value summary	Significant?
Interaction	2.175	0.7933	ns	No
Row Factor	0.5269	0.756	ns	No
Column Factor	74.98	<0,0001	****	Yes
ANOVA table	SS	DF	MS	F (DFn, DFd)	P value
Interaction	21.75	12	1.812	F (12, 80) = 0,6497	P=0,7933
Row Factor	5.269	4	1.317	F (4, 80) = 0,4722	P=0,7560
Column Factor	749.8	3	249.9	F (3, 80) = 89,60	P<0,0001
Residual	223.2	80	2.79
Data summary
Number of columns (Column Factor)	4
Number of rows (Row Factor)	5
Number of values	100
Compare column means (main column effect)
Number of families	1
Number of comparisons per family	6
Alpha	0.05
Tukey's multiple comparisons test	Mean Diff,	95,00% CI of diff,	Below threshold?	Summary	Adjusted P Value
Mock vs. Ethanol	-6.384	-7,623 to -5,144	Yes	****	<0,0001
Mock vs. Fenofibrate	-0.168	-1,408 to 1,072	No	ns	0.9845
Mock vs. Ethanol+Fenofibrate	-0.01657	-1,256 to 1,223	No	ns	>0,9999
Ethanol vs. Fenofibrate	6.216	4,976 to 7,455	Yes	****	<0,0001
Ethanol vs. Ethanol+Fenofibrate	6.367	5,127 to 7,606	Yes	****	<0,0001
Fenofibrate vs. Ethanol+Fenofibrate	0.1514	-1,088 to 1,391	No	ns	0.9885
Test details	Mean 1	Mean 2	Mean Diff,	SE of diff,	N1	N2	q	DF
Mock vs. Ethanol	0.9496	7.333	-6.384	0.4724	25	25	19.11	80
Mock vs. Fenofibrate	0.9496	1.118	-0.168	0.4724	25	25	0.5029	80
Mock vs. Ethanol+Fenofibrate	0.9496	0.9662	-0.01657	0.4724	25	25	0.04961	80
Ethanol vs. Fenofibrate	7.333	1.118	6.216	0.4724	25	25	18.61	80
Ethanol vs. Ethanol+Fenofibrate	7.333	0.9662	6.367	0.4724	25	25	19.06	80
Fenofibrate vs. Ethanol+Fenofibrate	1.118	0.9662	0.1514	0.4724	25	25	0.4533	80

## Sheet: Table S6
Table Analyzed	Collagen Stained Thickness (um) Corrected
Two-way ANOVA	Ordinary
Alpha	0.05
Source of Variation	% of total variation	P value	P value summary	Significant?
Interaction	5.322	0.019	*	Yes
Row Factor	0.416	0.7238	ns	No
Column Factor	78.16	<0,0001	****	Yes
ANOVA table	SS	DF	MS	F (DFn, DFd)	P value
Interaction	30.29	12	2.524	F (12, 80) = 2,203	P=0,0190
Row Factor	2.368	4	0.5919	F (4, 80) = 0,5165	P=0,7238
Column Factor	444.8	3	148.3	F (3, 80) = 129,4	P<0,0001
Residual	91.68	80	1.146
Data summary
Number of columns (Column Factor)	4
Number of rows (Row Factor)	5
Number of values	100
Compare column means (main column effect)
Number of families	1
Number of comparisons per family	6
Alpha	0.05
Tukey's multiple comparisons test	Mean Diff,	95,00% CI of diff,	Below threshold?	Summary	Adjusted P Value
Mock vs. Ethanol	-4.76	-5,555 to -3,966	Yes	****	<0,0001
Mock vs. Fenofibrate	-0.1736	-0,9681 to 0,6209	No	ns	0.9398
Mock vs. Ethanol+Fenofibrate	0.4264	-0,3681 to 1,221	No	ns	0.498
Ethanol vs. Fenofibrate	4.587	3,792 to 5,381	Yes	****	<0,0001
Ethanol vs. Ethanol+Fenofibrate	5.187	4,392 to 5,981	Yes	****	<0,0001
Fenofibrate vs. Ethanol+Fenofibrate	0.6	-0,1945 to 1,394	No	ns	0.2035
Test details	Mean 1	Mean 2	Mean Diff,	SE of diff,	N1	N2	q	DF
Mock vs. Ethanol	1.992	6.752	-4.76	0.3028	25	25	22.23	80
Mock vs. Fenofibrate	1.992	2.166	-0.1736	0.3028	25	25	0.8108	80
Mock vs. Ethanol+Fenofibrate	1.992	1.566	0.4264	0.3028	25	25	1.992	80
Ethanol vs. Fenofibrate	6.752	2.166	4.587	0.3028	25	25	21.42	80
Ethanol vs. Ethanol+Fenofibrate	6.752	1.566	5.187	0.3028	25	25	24.23	80
Fenofibrate vs. Ethanol+Fenofibrate	2.166	1.566	0.6	0.3028	25	25	2.802	80
